# Supplementary material for: Dynamic distribution and prevention of spontaneous combustion of coal in gob-side entry retaining goaf
Source: PLoS One. 2022 May 27;17(5):e0267631. doi: 10.1371/journal.pone.0267631 (PMC9140231; doi:10.1371/journal.pone.0267631)
Supplement: S1 Data — (ZIP) [file pone.0267631.s001.zip]

Archive with 12 entries (12 files):
- DATA/FIG10.opj
- DATA/Fig10.xlsx
- DATA/FIG2.opj
- DATA/Fig2.xlsx
- DATA/FIG4-a.opj
- DATA/Fig4-a.xlsx
- DATA/FIG4-b.opj
- DATA/Fig4-b.xlsx
- DATA/FIG7-a.opj
- DATA/Fig7-a.xlsx
- DATA/FIG7-b.opj
- DATA/Fig7-b.xlsx
