# Supplementary material for: Dynamic distribution and prevention of spontaneous combustion of coal in gob-side entry retaining goaf
Source: PLoS One. 2022 May 27;17(5):e0267631. doi: 10.1371/journal.pone.0267631 (PMC9140231; doi:10.1371/journal.pone.0267631)
Supplement: S1 Data — (ZIP) [file pone.0267631.s001.zip › DATA/Fig10.xlsx]

## Sheet: Sheet1
0	222668
1.65165	222459
3.3033	222251
4.95495	222043
6.60661	221835
8.25826	221627
9.90991	221420
11.5616	221214
13.2132	221007
14.8649	220801
16.5165	220596
18.1682	220391
19.8198	220186
21.4715	219982
23.1231	219778
24.7748	219574
26.4264	219371
28.0781	219168
29.7297	218966
31.3814	218764
33.033	218562
34.6847	218361
36.3363	218160
37.988	217960
39.6396	217759
41.2913	217560
42.9429	217360
44.5946	217161
46.2463	216962
47.8979	216764
49.5496	216566
51.2012	216369
52.8528	216172
54.5045	215975
56.1562	215778
57.8078	215582
59.4595	215387
61.1111	215191
62.7628	214996
64.4144	214802
66.0661	214607
67.7177	214414
69.3694	214220
71.021	214027
72.6727	213834
74.3243	213642
75.976	213450
77.6276	213258
79.2793	213067
80.9309	212876
82.5826	212685
84.2342	212495
85.8859	212305
87.5375	212115
89.1892	211926
90.8408	211737
92.4925	211549
94.1441	211361
95.7958	211173
97.4475	210985
99.0991	210798
100.751	210612
102.402	210425
104.054	210239
105.706	210053
107.357	209868
109.009	209683
110.661	209498
112.312	209314
113.964	209130
115.616	208947
117.267	208763
118.919	208580
120.571	208398
122.222	208216
123.874	208034
125.526	207852
127.177	207671
128.829	207490
130.48	207310
132.132	207129
133.784	206950
135.435	206770
137.087	206591
138.739	206412
140.39	206234
142.042	206055
143.694	205877
145.345	205700
146.997	205523
148.649	205346
150.3	205169
151.952	204993
153.604	204817
155.255	204642
156.907	204467
158.559	204292
160.21	204117
161.862	203943
163.514	203769
165.165	203596
166.817	203422
168.468	203250
170.12	203077
171.772	202905
173.423	202733
175.075	202561
176.727	202390
178.378	202219
180.03	202048
181.682	201878
183.333	201708
184.985	201538
186.637	201369
188.288	201200
189.94	201031
191.592	200863
193.243	200695
194.895	200527
196.547	200359
198.198	200192
199.85	200025
201.501	199859
203.153	199693
204.805	199527
206.456	199361
208.108	199196
209.76	199031
211.411	198866
213.063	198702
214.715	198538
216.366	198374
218.018	198210
219.67	198047
221.321	197885
222.973	197722
224.625	197560
226.276	197398
227.928	197236
229.58	197075
231.231	196914
232.883	196753
234.535	196593
236.186	196433
237.838	196273
239.489	196113
241.141	195954
242.793	195795
244.444	195637
246.096	195478
247.748	195320
249.399	195163
251.051	195005
252.703	194848
254.354	194691
256.006	194535
257.658	194379
259.309	194223
260.961	194067
262.613	193912
264.264	193757
265.916	193602
267.568	193447
269.219	193293
270.871	193139
272.523	192986
274.174	192832
275.826	192679
277.477	192526
279.129	192374
280.781	192222
282.432	192070
284.084	191918
285.736	191767
287.387	191616
289.039	191465
290.691	191315
292.342	191164
293.994	191014
295.646	190865
297.297	190715
298.949	190566
300.601	190418
302.252	190269
303.904	190121
305.556	189973
307.207	189825
308.859	189678
310.511	189531
312.162	189384
313.814	189237
315.465	189091
317.117	188945
318.769	188799
320.42	188654
322.072	188508
323.724	188363
325.375	188219
327.027	188074
328.679	187930
330.33	187786
331.982	187643
333.634	187499
335.285	187356
336.937	187214
338.589	187071
340.24	186929
341.892	186787
343.544	186645
345.195	186504
346.847	186362
348.498	186222
350.15	186081
351.802	185941
353.453	185800
355.105	185661
356.757	185521
358.408	185382
360.06	185242
361.712	185104
363.363	184965
365.015	184827
366.667	184689
368.318	184551
369.97	184413
371.622	184276
373.273	184139
374.925	184002
376.577	183866
378.228	183730
379.88	183594
381.532	183458
383.183	183322
384.835	183187
386.486	183052
388.138	182918
389.79	182783
391.441	182649
393.093	182515
394.745	182381
396.396	182248
398.048	182115
399.7	181982
401.351	181849
403.003	181716
404.655	181584
406.306	181452
407.958	181321
409.61	181189
411.261	181058
412.913	180927
414.565	180796
416.216	180666
417.868	180535
419.52	180405
421.171	180276
422.823	180146
424.474	180017
426.126	179888
427.778	179759
429.429	179631
431.081	179502
432.733	179374
434.384	179246
436.036	179119
437.688	178991
439.339	178864
440.991	178738
442.643	178611
444.294	178485
445.946	178358
447.598	178232
449.249	178107
450.901	177981
452.553	177856
454.204	177731
455.856	177606
457.508	177482
459.159	177358
460.811	177234
462.462	177110
464.114	176986
465.766	176863
467.417	176740
469.069	176617
470.721	176494
472.372	176372
474.024	176250
475.676	176128
477.327	176006
478.979	175884
480.631	175763
482.282	175642
483.934	175521
485.586	175401
487.237	175280
488.889	175160
490.541	175040
492.192	174921
493.844	174801
495.495	174682
497.147	174563
498.799	174444
500.45	174325
502.102	174207
503.754	174089
505.405	173971
507.057	173853
508.709	173736
510.36	173619
512.012	173502
513.664	173385
515.315	173268
516.967	173152
518.619	173036
520.27	172920
521.922	172804
523.574	172689
525.225	172573
526.877	172458
528.529	172343
530.18	172229
531.832	172114
533.483	172000
535.135	171886
536.787	171772
538.438	171659
540.09	171545
541.742	171432
543.393	171319
545.045	171207
546.697	171094
548.348	170982
550	170870
551.652	170758
553.303	170646
554.955	170535
556.607	170423
558.258	170312
559.91	170202
561.562	170091
563.213	169981
564.865	169870
566.517	169760
568.168	169651
569.82	169541
571.471	169432
573.123	169322
574.775	169213
576.426	169105
578.078	168996
579.73	168888
581.381	168780
583.033	168672
584.685	168564
586.336	168456
587.988	168349
589.64	168242
591.291	168135
592.943	168028
594.595	167922
596.246	167815
597.898	167709
599.55	167603
601.201	167497
602.853	167392
604.505	167286
606.156	167181
607.808	167076
609.459	166972
611.111	166867
612.763	166763
614.414	166658
616.066	166554
617.718	166451
619.369	166347
621.021	166244
622.673	166140
624.324	166037
625.976	165935
627.628	165832
629.279	165730
630.931	165627
632.583	165525
634.234	165423
635.886	165322
637.538	165220
639.189	165119
640.841	165018
642.492	164917
644.144	164816
645.796	164716
647.447	164615
649.099	164515
650.751	164415
652.402	164316
654.054	164216
655.706	164117
657.357	164017
659.009	163918
660.661	163819
662.312	163721
663.964	163622
665.616	163524
667.267	163426
668.919	163328
670.571	163230
672.222	163133
673.874	163035
675.526	162938
677.177	162841
678.829	162744
680.48	162648
682.132	162551
683.784	162455
685.435	162359
687.087	162263
688.739	162167
690.39	162072
692.042	161976
693.694	161881
695.345	161786
696.997	161691
698.649	161597
700.3	161502
701.952	161408
703.604	161314
705.255	161220
706.907	161126
708.559	161032
710.21	160939
711.862	160846
713.514	160752
715.165	160660
716.817	160567
718.468	160474
720.12	160382
721.772	160290
723.423	160198
725.075	160106
726.727	160014
728.378	159923
730.03	159831
731.682	159740
733.333	159649
734.985	159558
736.637	159467
738.288	159377
739.94	159287
741.592	159196
743.243	159107
744.895	159017
746.547	158927
748.198	158838
749.85	158748
751.501	158659
753.153	158570
754.805	158481
756.456	158393
758.108	158304
759.76	158216
761.411	158128
763.063	158040
764.715	157952
766.366	157864
768.018	157777
769.67	157689
771.321	157602
772.973	157515
774.625	157428
776.276	157342
777.928	157255
779.58	157169
781.231	157083
782.883	156997
784.535	156911
786.186	156825
787.838	156739
789.489	156654
791.141	156569
792.793	156484
794.444	156399
796.096	156314
797.748	156230
799.399	156145
801.051	156061
802.703	155977
804.354	155893
806.006	155809
807.658	155725
809.309	155642
810.961	155559
812.613	155475
814.264	155392
815.916	155310
817.568	155227
819.219	155144
820.871	155062
822.523	154980
824.174	154898
825.826	154816
827.477	154734
829.129	154652
830.781	154571
832.432	154489
834.084	154408
835.736	154327
837.387	154246
839.039	154166
840.691	154085
842.342	154005
843.994	153924
845.646	153844
847.297	153764
848.949	153685
850.601	153605
852.252	153525
853.904	153446
855.556	153367
857.207	153288
858.859	153209
860.511	153130
862.162	153051
863.814	152973
865.465	152895
867.117	152817
868.769	152738
870.42	152661
872.072	152583
873.724	152505
875.375	152428
877.027	152351
878.679	152273
880.33	152196
881.982	152119
883.634	152043
885.285	151966
886.937	151890
888.589	151813
890.24	151737
891.892	151661
893.544	151585
895.195	151510
896.847	151434
898.499	151359
900.15	151283
901.802	151208
903.453	151133
905.105	151058
906.757	150984
908.408	150909
910.06	150835
911.712	150760
913.363	150686
915.015	150612
916.667	150538
918.318	150464
919.97	150391
921.622	150317
923.273	150244
924.925	150171
926.577	150098
928.228	150025
929.88	149952
931.532	149879
933.183	149807
934.835	149734
936.486	149662
938.138	149590
939.79	149518
941.441	149446
943.093	149374
944.745	149303
946.396	149231
948.048	149160
949.7	149089
951.351	149018
953.003	148947
954.655	148876
956.306	148806
957.958	148735
959.61	148665
961.261	148594
962.913	148524
964.565	148454
966.216	148384
967.868	148315
969.52	148245
971.171	148176
972.823	148106
974.474	148037
976.126	147968
977.778	147899
979.429	147830
981.081	147762
982.733	147693
984.384	147625
986.036	147556
987.688	147488
989.339	147420
990.991	147352
992.643	147284
994.294	147217
995.946	147149
997.598	147082
999.249	147015
1000.9	146947
1002.55	146880
1004.2	146814
1005.86	146747
1007.51	146680
1009.16	146614
1010.81	146547
1012.46	146481
1014.11	146415
1015.77	146349
1017.42	146283
1019.07	146217
1020.72	146151
1022.37	146086
1024.02	146020
1025.68	145955
1027.33	145890
1028.98	145825
1030.63	145760
1032.28	145695
1033.93	145631
1035.59	145566
1037.24	145502
1038.89	145437
1040.54	145373
1042.19	145309
1043.84	145245
1045.5	145181
1047.15	145117
1048.8	145054
1050.45	144990
1052.1	144927
1053.75	144864
1055.41	144801
1057.06	144738
1058.71	144675
1060.36	144612
1062.01	144549
1063.66	144487
1065.32	144424
1066.97	144362
1068.62	144300
1070.27	144238
1071.92	144176
1073.57	144114
1075.23	144052
1076.88	143991
1078.53	143929
1080.18	143868
1081.83	143807
1083.48	143746
1085.14	143684
1086.79	143624
1088.44	143563
1090.09	143502
1091.74	143442
1093.39	143381
1095.05	143321
1096.7	143261
1098.35	143200
1100	143140
1101.65	143080
1103.3	143021
1104.95	142961
1106.61	142902
1108.26	142842
1109.91	142783
1111.56	142724
1113.21	142664
1114.86	142605
1116.52	142547
1118.17	142488
1119.82	142429
1121.47	142371
1123.12	142312
1124.77	142254
1126.43	142196
1128.08	142137
1129.73	142079
1131.38	142021
1133.03	141964
1134.68	141906
1136.34	141848
1137.99	141791
1139.64	141734
1141.29	141676
1142.94	141619
1144.59	141562
1146.25	141505
1147.9	141448
1149.55	141392
1151.2	141335
1152.85	141279
1154.5	141222
1156.16	141166
1157.81	141110
1159.46	141054
1161.11	140998
1162.76	140942
1164.41	140886
1166.07	140830
1167.72	140775
1169.37	140719
1171.02	140664
1172.67	140609
1174.32	140554
1175.98	140499
1177.63	140444
1179.28	140389
1180.93	140334
1182.58	140279
1184.23	140225
1185.89	140170
1187.54	140116
1189.19	140062
1190.84	140008
1192.49	139954
1194.14	139900
1195.8	139846
1197.45	139792
1199.1	139739
1200.75	139685
1202.4	139632
1204.05	139578
1205.71	139525
1207.36	139472
1209.01	139419
1210.66	139366
1212.31	139313
1213.96	139261
1215.62	139208
1217.27	139156
1218.92	139103
1220.57	139051
1222.22	138999
1223.87	138946
1225.53	138894
1227.18	138843
1228.83	138791
1230.48	138739
1232.13	138687
1233.78	138636
1235.44	138584
1237.09	138533
1238.74	138482
1240.39	138431
1242.04	138379
1243.69	138329
1245.35	138278
1247	138227
1248.65	138176
1250.3	138126
1251.95	138075
1253.6	138025
1255.26	137974
1256.91	137924
1258.56	137874
1260.21	137824
1261.86	137774
1263.51	137724
1265.17	137675
1266.82	137625
1268.47	137575
1270.12	137526
1271.77	137477
1273.42	137427
1275.08	137378
1276.73	137329
1278.38	137280
1280.03	137231
1281.68	137182
1283.33	137134
1284.98	137085
1286.64	137036
1288.29	136988
1289.94	136940
1291.59	136891
1293.24	136843
1294.89	136795
1296.55	136747
1298.2	136699
1299.85	136651
1301.5	136604
1303.15	136556
1304.8	136509
1306.46	136461
1308.11	136414
1309.76	136366
1311.41	136319
1313.06	136272
1314.71	136225
1316.37	136178
1318.02	136131
1319.67	136085
1321.32	136038
1322.97	135991
1324.62	135945
1326.28	135898
1327.93	135852
1329.58	135806
1331.23	135760
1332.88	135714
1334.53	135668
1336.19	135622
1337.84	135576
1339.49	135530
1341.14	135485
1342.79	135439
1344.44	135394
1346.1	135348
1347.75	135303
1349.4	135258
1351.05	135213
1352.7	135168
1354.35	135123
1356.01	135078
1357.66	135033
1359.31	134989
1360.96	134944
1362.61	134899
1364.26	134855
1365.92	134811
1367.57	134766
1369.22	134722
1370.87	134678
1372.52	134634
1374.17	134590
1375.83	134546
1377.48	134502
1379.13	134459
1380.78	134415
1382.43	134372
1384.08	134328
1385.74	134285
1387.39	134241
1389.04	134198
1390.69	134155
1392.34	134112
1393.99	134069
1395.65	134026
1397.3	133983
1398.95	133941
1400.6	133898
1402.25	133856
1403.9	133813
1405.56	133771
1407.21	133728
1408.86	133686
1410.51	133644
1412.16	133602
1413.81	133560
1415.47	133518
1417.12	133476
1418.77	133434
1420.42	133393
1422.07	133351
1423.72	133309
1425.38	133268
1427.03	133227
1428.68	133185
1430.33	133144
1431.98	133103
1433.63	133062
1435.29	133021
1436.94	132980
1438.59	132939
1440.24	132898
1441.89	132858
1443.54	132817
1445.2	132776
1446.85	132736
1448.5	132696
1450.15	132655
1451.8	132615
1453.45	132575
1455.11	132535
1456.76	132495
1458.41	132455
1460.06	132415
1461.71	132375
1463.36	132336
1465.02	132296
1466.67	132256
1468.32	132217
1469.97	132177
1471.62	132138
1473.27	132099
1474.92	132060
1476.58	132021
1478.23	131981
1479.88	131943
1481.53	131904
1483.18	131865
1484.83	131826
1486.49	131787
1488.14	131749
1489.79	131710
1491.44	131672
1493.09	131633
1494.74	131595
1496.4	131557
1498.05	131519
1499.7	131481
1501.35	131443
1503	131405
1504.65	131367
1506.31	131329
1507.96	131291
1509.61	131253
1511.26	131216
1512.91	131178
1514.56	131141
1516.22	131103
1517.87	131066
1519.52	131029
1521.17	130992
1522.82	130955
1524.47	130918
1526.13	130881
1527.78	130844
1529.43	130807
1531.08	130770
1532.73	130733
1534.38	130697
1536.04	130660
1537.69	130624
1539.34	130587
1540.99	130551
1542.64	130515
1544.29	130478
1545.95	130442
1547.6	130406
1549.25	130370
1550.9	130334
1552.55	130298
1554.2	130262
1555.86	130227
1557.51	130191
1559.16	130155
1560.81	130120
1562.46	130084
1564.11	130049
1565.77	130014
1567.42	129978
1569.07	129943
1570.72	129908
1572.37	129873
1574.02	129838
1575.68	129803
1577.33	129768
1578.98	129733
1580.63	129698
1582.28	129664
1583.93	129629
1585.59	129595
1587.24	129560
1588.89	129526
1590.54	129491
1592.19	129457
1593.84	129423
1595.5	129389
1597.15	129354
1598.8	129320
1600.45	129286
1602.1	129253
1603.75	129219
1605.41	129185
1607.06	129151
1608.71	129117
1610.36	129084
1612.01	129050
1613.66	129017
1615.32	128983
1616.97	128950
1618.62	128917
1620.27	128884
1621.92	128850
1623.57	128817
1625.23	128784
1626.88	128751
1628.53	128718
1630.18	128686
1631.83	128653
1633.48	128620
1635.14	128587
1636.79	128555
1638.44	128522
1640.09	128490
1641.74	128457
1643.39	128425
1645.05	128393
1646.7	128360
1648.35	128328
1650	128296
