# Supplementary material for: Dynamic distribution and prevention of spontaneous combustion of coal in gob-side entry retaining goaf
Source: PLoS One. 2022 May 27;17(5):e0267631. doi: 10.1371/journal.pone.0267631 (PMC9140231; doi:10.1371/journal.pone.0267631)
Supplement: S1 Data — (ZIP) [file pone.0267631.s001.zip › DATA/Fig2.xlsx]

## Sheet: Sheet1
0	20.6615
30	20.645
60	20.645
90	20.645
120	20.5786
150	20.5786
180	20.5786
210	20.5121
240	20.5786
270	20.5786
300	20.5121
330	20.5121
360	20.5121
390	20.5121
420	20.5121
450	20.4456
480	20.4456
510	20.4456
540	20.4456
570	20.4456
600	20.3792
630	20.3792
660	20.3792
690	20.3792
720	20.3127
750	20.3127
780	20.3127
810	20.3127
840	20.3127
870	20.2462
900	20.2462
930	20.2462
960	20.2462
990	20.2462
1020	20.2462
1050	20.2462
1080	20.2462
1110	20.2462
1140	20.1797
1170	20.1797
1200	20.1797
1230	20.1797
1260	20.1797
1290	20.1797
1320	20.1797
1350	20.1797
1380	20.1797
1410	20.1133
1440	20.1797
1470	20.1133
1500	20.1133
1530	20.1133
1560	20.1133
1590	20.1133
1620	20.1133
1650	20.0468
1680	20.0468
1710	20.0468
1740	20.0468
1770	20.0468
1800	20.0468
1830	20.0468
1860	20.0468
1890	19.9803
1920	19.9803
1950	19.9803
1980	19.9803
2010	19.9803
2040	19.9803
2070	19.9803
2100	19.9803
2130	19.9803
2160	19.9139
2190	19.9139
2220	19.9139
2250	19.9139
2280	19.9139
2310	19.9139
2340	19.9139
2370	19.9139
2400	19.9139
2430	19.8474
2460	19.8474
2490	19.8474
2520	19.8474
2550	19.8474
2580	19.8474
2610	19.7809
2640	19.8474
2670	19.7809
2700	19.8474
2730	19.7809
2760	19.7809
2790	19.7809
2820	19.7809
2850	19.7809
2880	19.7144
2910	19.7809
2940	19.7144
2970	19.7144
3000	19.7144
3030	19.7144
3060	19.7144
3090	19.7144
3120	19.648
3150	19.648
3180	19.648
3210	19.648
3240	19.648
3270	19.648
3300	19.648
3330	19.648
3360	19.648
3390	19.5815
3420	19.5815
3450	19.5815
3480	19.5815
3510	19.5815
3540	19.5815
3570	19.5815
3600	19.5815
3630	19.5815
3660	19.5815
3690	19.5815
3720	19.5815
3750	19.515
3780	19.5815
3810	19.515
3840	19.515
3870	19.515
3900	19.515
3930	19.515
3960	19.515
3990	19.4486
4020	19.4486
4050	19.4486
4080	19.4486
4110	19.3821
4140	19.4486
4170	19.4486
4200	19.3821
4230	19.3821
4260	19.3821
4290	19.3821
4320	19.3821
4350	19.3821
4380	19.3821
4410	19.3156
4440	19.3821
4470	19.3156
4500	19.3821
4530	19.3821
4560	19.3156
4590	19.3156
4620	19.3156
4650	19.3156
4680	19.3156
4710	19.3156
4740	19.2491
4770	19.2491
4800	19.2491
4830	19.2491
4860	19.2491
4890	19.2491
4920	19.2491
4950	19.2491
4980	19.2491
5010	19.2491
5040	19.2491
5070	19.1827
5100	19.1827
5130	19.1827
5160	19.1827
5190	19.1827
5220	19.1827
5250	19.1827
5280	19.1162
5310	19.1162
5340	19.1162
5370	19.1162
5400	19.1162
5430	19.1162
5460	19.1162
5490	19.0497
5520	19.1162
5550	19.0497
5580	19.0497
5610	19.0497
5640	19.0497
5670	19.0497
5700	19.0497
5730	19.0497
5760	19.0497
5790	18.9833
5820	19.0497
5850	18.9833
5880	18.9833
5910	18.9833
5940	18.9833
5970	18.9833
6000	18.9833
6030	18.9833
6060	18.9833
6090	18.9833
6120	18.9168
6150	18.9168
6180	18.9168
6210	18.9168
6240	18.8503
6270	18.9168
6300	18.8503
6330	18.8503
6360	18.8503
6390	18.8503
6420	18.8503
6450	18.8503
6480	18.8503
6510	18.8503
6540	18.8503
6570	18.8503
6600	18.7839
6630	18.7839
6660	18.7839
6690	18.7839
6720	18.7839
6750	18.7839
6780	18.7839
6810	18.7839
6840	18.7839
6870	18.7174
6900	18.7174
6930	18.7174
6960	18.7174
6990	18.7174
7020	18.7174
7050	18.7174
7080	18.7174
7110	18.7174
7140	18.6509
7170	18.7174
7200	18.6509
7230	18.6509
7260	18.6509
7290	18.6509
7320	18.6509
7350	18.6509
7380	18.6509
7410	18.5844
7440	18.5844
7470	18.5844
7500	18.5844
7530	18.5844
7560	18.5844
7590	18.5844
7620	18.5844
7650	18.518
7680	18.5844
7710	18.518
7740	18.5844
7770	18.518
7800	18.518
7830	18.518
7860	18.518
7890	18.518
7920	18.518
7950	18.4515
7980	18.4515
8010	18.4515
8040	18.518
8070	18.4515
8100	18.4515
8130	18.4515
8160	18.4515
8190	18.4515
8220	18.4515
8250	18.4515
8280	18.4515
8310	18.4515
8340	18.385
8370	18.385
8400	18.385
8430	18.385
8460	18.385
8490	18.385
8520	18.385
8550	18.385
8580	18.3186
8610	18.3186
8640	18.3186
8670	18.3186
8700	18.3186
8730	18.3186
8760	18.3186
8790	18.3186
8820	18.2521
8850	18.2521
8880	18.2521
8910	18.2521
8940	18.2521
8970	18.2521
9000	18.2521
9030	18.2521
9060	18.2521
9090	18.2521
9120	18.2521
9150	18.1856
9180	18.1856
9210	18.1856
9240	18.1856
9270	18.1856
9300	18.1856
9330	18.1856
9360	18.1856
9390	18.1856
9420	18.1191
9450	18.1191
9480	18.1191
9510	18.1191
9540	18.1191
9570	18.1191
9600	18.1191
9630	18.1191
9660	18.1191
9690	18.1191
9720	18.0527
9750	18.0527
9780	18.0527
9810	18.0527
9840	18.0527
9870	18.0527
9900	18.0527
9930	18.0527
9960	17.9862
9990	17.9862
10020	17.9862
10050	17.9862
10080	17.9862
10110	17.9862
10140	17.9862
10170	17.9862
10200	17.9862
10230	17.9862
10260	17.9862
10290	17.9197
10320	17.9197
10350	17.9197
10380	17.9197
10410	17.9197
10440	17.9197
10470	17.9197
10500	17.9197
10530	17.9197
10560	17.8533
10590	17.9197
10620	17.8533
10650	17.8533
10680	17.8533
10710	17.8533
10740	17.8533
10770	17.8533
10800	17.8533
10830	17.8533
10860	17.8533
10890	17.7868
10920	17.8533
10950	17.7868
10980	17.7868
11010	17.7868
11040	17.7868
11070	17.7868
11100	17.7868
11130	17.7868
11160	17.7868
11190	17.7203
11220	17.7868
11250	17.7203
11280	17.7203
11310	17.7203
11340	17.7203
11370	17.7203
11400	17.7203
11430	17.7203
11460	17.7203
11490	17.6538
11520	17.7203
11550	17.6538
11580	17.6538
11610	17.6538
11640	17.6538
11670	17.6538
11700	17.5874
11730	17.6538
11760	17.5874
11790	17.5874
11820	17.5874
11850	17.5874
11880	17.5874
11910	17.5874
11940	17.5874
11970	17.5874
12000	17.5874
12030	17.5209
12060	17.5874
12090	17.5209
12120	17.5209
12150	17.5209
12180	17.5209
12210	17.5209
12240	17.5209
12270	17.5209
12300	17.5209
12330	17.5209
12360	17.4544
12390	17.5209
12420	17.4544
12450	17.4544
12480	17.4544
12510	17.4544
12540	17.4544
12570	17.4544
12600	17.4544
12630	17.4544
12660	17.4544
12690	17.4544
12720	17.388
12750	17.388
12780	17.388
12810	17.388
12840	17.388
12870	17.388
12900	17.388
12930	17.388
12960	17.388
12990	17.3215
13020	17.388
13050	17.3215
13080	17.3215
13110	17.3215
13140	17.3215
13170	17.3215
13200	17.3215
13230	17.3215
13260	17.3215
13290	17.255
13320	17.255
13350	17.255
13380	17.255
13410	17.255
13440	17.255
13470	17.255
13500	17.255
13530	17.255
13560	17.255
13590	17.1885
13620	17.255
13650	17.255
13680	17.1885
13710	17.1885
13740	17.1885
13770	17.1885
13800	17.1885
13830	17.1885
13860	17.1885
13890	17.1221
13920	17.1885
13950	17.1885
13980	17.1885
14010	17.1885
14040	17.1221
14070	17.1221
14100	17.1221
14130	17.1221
14160	17.1221
14190	17.1221
14220	17.1221
14250	17.0556
14280	17.0556
14310	17.0556
14340	17.0556
14370	17.0556
14400	17.0556
14430	17.0556
14460	17.0556
14490	17.0556
14520	17.0556
14550	16.9891
14580	17.0556
14610	16.9891
14640	16.9891
14670	17.0556
14700	16.9891
14730	16.9891
14760	16.9891
14790	16.9891
14820	16.9891
14850	16.9891
14880	16.9227
14910	16.9891
14940	16.9227
14970	16.9227
15000	16.9227
15030	16.9227
15060	16.9227
15090	16.9227
15120	16.9227
15150	16.9227
15180	16.9227
15210	16.9227
15240	16.9227
15270	16.9227
15300	16.8562
15330	16.8562
15360	16.8562
15390	16.8562
15420	16.8562
15450	16.8562
15480	16.8562
15510	16.8562
15540	16.8562
15570	16.8562
15600	16.7897
15630	16.7897
15660	16.7897
15690	16.7897
15720	16.7897
15750	16.7897
15780	16.7897
15810	16.7897
15840	16.7233
15870	16.7233
15900	16.7233
15930	16.7897
15960	16.7233
15990	16.7233
16020	16.7233
16050	16.7233
16080	16.7233
16110	16.7233
16140	16.7233
16170	16.7233
16200	16.7233
16230	16.7233
16260	16.6568
16290	16.6568
16320	16.6568
16350	16.6568
16380	16.6568
16410	16.6568
16440	16.6568
16470	16.6568
16500	16.6568
16530	16.6568
16560	16.6568
16590	16.5903
16620	16.5903
16650	16.5903
16680	16.5903
16710	16.5903
16740	16.5903
16770	16.5903
16800	16.5903
16830	16.5903
16860	16.5903
16890	16.5903
16920	16.5903
16950	16.5238
16980	16.5238
17010	16.5238
17040	16.5238
17070	16.5238
17100	16.5238
17130	16.5238
17160	16.4574
17190	16.5238
17220	16.5238
17250	16.5238
17280	16.4574
17310	16.4574
17340	16.4574
17370	16.4574
17400	16.4574
17430	16.4574
17460	16.4574
17490	16.4574
17520	16.4574
17550	16.3909
17580	16.4574
17610	16.4574
17640	16.3909
17670	16.3909
17700	16.3909
17730	16.3909
17760	16.3909
17790	16.3909
17820	16.3909
17850	16.3909
17880	16.3909
17910	16.3909
17940	16.3909
17970	16.3244
18000	16.3244
18030	16.3244
18060	16.3244
18090	16.3244
18120	16.3244
18150	16.3244
18180	16.3244
18210	16.3244
18240	16.3244
18270	16.258
18300	16.3244
18330	16.3244
18360	16.258
18390	16.258
18420	16.258
18450	16.258
18480	16.258
18510	16.258
18540	16.258
18570	16.258
18600	16.258
18630	16.1915
18660	16.1915
18690	16.258
18720	16.1915
18750	16.1915
18780	16.1915
18810	16.1915
18840	16.1915
18870	16.1915
18900	16.1915
18930	16.1915
18960	16.125
18990	16.125
19020	16.125
19050	16.125
19080	16.1915
19110	16.125
19140	16.125
19170	16.125
19200	16.125
19230	16.125
19260	16.125
19290	16.0585
19320	16.0585
19350	16.0585
19380	16.125
19410	16.0585
19440	16.0585
19470	16.0585
19500	16.0585
19530	16.0585
19560	16.0585
19590	16.0585
19620	16.0585
19650	16.0585
19680	15.9921
19710	15.9921
19740	16.0585
19770	16.0585
19800	15.9921
19830	15.9921
19860	15.9921
19890	15.9921
19920	15.9921
19950	15.9921
19980	15.9921
20010	15.9256
20040	15.9921
20070	15.9921
20100	15.9921
20130	15.9256
20160	15.9256
20190	15.9256
20220	15.9256
20250	15.9256
20280	15.9256
20310	15.9256
20340	15.9256
20370	15.9256
20400	15.9256
20430	15.8591
20460	15.9256
20490	15.9256
20520	15.8591
20550	15.8591
20580	15.8591
20610	15.8591
20640	15.8591
20670	15.8591
20700	15.7927
20730	15.8591
20760	15.8591
20790	15.8591
20820	15.7927
20850	15.7927
20880	15.7927
20910	15.7927
20940	15.7927
20970	15.7927
21000	15.7927
21030	15.7927
21060	15.7927
21090	15.7927
21120	15.7927
21150	15.7262
21180	15.7927
21210	15.7262
21240	15.7262
21270	15.7927
21300	15.7262
21330	15.7262
21360	15.7262
21390	15.7262
21420	15.7262
21450	15.7262
21480	15.7262
21510	15.7262
21540	15.7262
21570	15.6597
21600	15.6597
21630	15.6597
21660	15.6597
21690	15.6597
21720	15.6597
21750	15.6597
21780	15.5932
21810	15.6597
21840	15.6597
21870	15.5932
21900	15.6597
21930	15.6597
21960	15.5932
21990	15.5932
22020	15.5932
22050	15.5932
22080	15.5932
22110	15.5932
22140	15.5932
22170	15.5932
22200	15.5932
22230	15.5932
22260	15.5932
22290	15.5268
22320	15.5268
22350	15.5268
22380	15.5268
22410	15.5268
22440	15.5268
22470	15.5268
22500	15.5268
22530	15.5268
22560	15.5268
22590	15.5268
22620	15.5268
22650	15.5268
22680	15.4603
22710	15.4603
22740	15.4603
22770	15.5268
22800	15.4603
22830	15.4603
22860	15.4603
22890	15.4603
22920	15.4603
22950	15.4603
22980	15.4603
23010	15.4603
23040	15.3938
23070	15.4603
23100	15.4603
23130	15.3938
23160	15.3938
23190	15.3938
23220	15.3938
23250	15.3938
23280	15.3938
23310	15.3938
23340	15.3938
23370	15.3938
23400	15.3938
23430	15.3938
23460	15.3938
23490	15.3274
23520	15.3274
23550	15.3274
23580	15.3274
23610	15.3274
23640	15.3274
23670	15.3274
23700	15.3274
23730	15.3274
23760	15.3274
23790	15.3274
23820	15.2609
23850	15.2609
23880	15.3274
23910	15.2609
23940	15.2609
23970	15.2609
24000	15.2609
24030	15.2609
24060	15.2609
24090	15.2609
24120	15.2609
24150	15.2609
24180	15.2609
24210	15.1944
24240	15.1944
24270	15.1944
24300	15.1944
24330	15.1944
24360	15.1944
24390	15.1944
24420	15.1944
24450	15.1944
24480	15.1944
24510	15.1944
24540	15.1944
24570	15.1279
24600	15.1944
24630	15.1279
24660	15.1279
24690	15.1279
24720	15.1279
24750	15.1279
24780	15.1279
24810	15.1279
24840	15.1279
24870	15.1279
24900	15.1279
24930	15.1279
24960	15.1279
24990	15.0615
25020	15.1279
25050	15.1279
25080	15.1279
25110	15.0615
25140	15.0615
25170	15.0615
25200	15.0615
25230	15.0615
25260	15.0615
25290	15.0615
25320	14.995
25350	15.0615
25380	15.0615
25410	15.0615
25440	14.995
25470	14.995
25500	14.995
25530	14.995
25560	14.995
25590	15.0615
25620	14.995
25650	14.995
25680	14.995
25710	14.9285
25740	14.995
25770	14.995
25800	14.995
25830	14.995
25860	14.9285
25890	14.995
25920	14.9285
25950	14.995
25980	14.9285
26010	14.9285
26040	14.9285
26070	14.9285
26100	14.9285
26130	14.9285
26160	14.9285
26190	14.9285
26220	14.9285
26250	14.8621
26280	14.8621
26310	14.8621
26340	14.8621
26370	14.8621
26400	14.8621
26430	14.8621
26460	14.8621
26490	14.8621
26520	14.8621
26550	14.8621
26580	14.8621
26610	14.8621
26640	14.7956
26670	14.8621
26700	14.7956
26730	14.7956
26760	14.7956
26790	14.7956
26820	14.7956
26850	14.7956
26880	14.7956
26910	14.7956
26940	14.7956
26970	14.7956
27000	14.7956
27030	14.7956
27060	14.7291
27090	14.7291
27120	14.7291
27150	14.7291
27180	14.7291
27210	14.7291
27240	14.7291
27270	14.7291
27300	14.7291
27330	14.7291
27360	14.7291
27390	14.7291
27420	14.7291
27450	14.6626
27480	14.6626
27510	14.7291
27540	14.6626
27570	14.6626
27600	14.6626
27630	14.6626
27660	14.6626
27690	14.6626
27720	14.6626
27750	14.6626
27780	14.6626
27810	14.6626
27840	14.6626
27870	14.6626
27900	14.6626
27930	14.5962
27960	14.6626
27990	14.5962
28020	14.6626
28050	14.5962
28080	14.5962
28110	14.5962
28140	14.5962
28170	14.5962
28200	14.5962
28230	14.5962
28260	14.5962
28290	14.5962
28320	14.5297
28350	14.5962
28380	14.5297
28410	14.5297
28440	14.5962
28470	14.5297
28500	14.5297
28530	14.5297
28560	14.5297
28590	14.5297
28620	14.5297
28650	14.5297
28680	14.5297
28710	14.5297
28740	14.5297
28770	14.5297
28800	14.4632
28830	14.4632
28860	14.4632
28890	14.4632
28920	14.4632
28950	14.4632
28980	14.4632
29010	14.4632
29040	14.4632
29070	14.4632
29100	14.4632
29130	14.4632
29160	14.4632
29190	14.4632
29220	14.3968
29250	14.4632
29280	14.3968
29310	14.3968
29340	14.3968
29370	14.3968
29400	14.3968
29430	14.3968
29460	14.3968
29490	14.3968
29520	14.3968
29550	14.3968
29580	14.3968
29610	14.3968
29640	14.3968
29670	14.3968
29700	14.3968
29730	14.3968
29760	14.3303
29790	14.3303
29820	14.3303
29850	14.3303
29880	14.3303
29910	14.3303
29940	14.3303
29970	14.3303
30000	14.2638
30030	14.2638
30060	14.3303
30090	14.2638
30120	14.3303
30150	14.2638
30180	14.2638
30210	14.2638
30240	14.2638
30270	14.3303
30300	14.2638
30330	14.2638
30360	14.2638
30390	14.2638
30420	14.2638
30450	14.2638
30480	14.2638
30510	14.2638
30540	14.2638
30570	14.2638
30600	14.1974
30630	14.2638
30660	14.1974
30690	14.1974
30720	14.1974
30750	14.1974
30780	14.1974
30810	14.1974
30840	14.1974
30870	14.1974
30900	14.1974
30930	14.1974
30960	14.1974
30990	14.1974
31020	14.1974
31050	14.1974
31080	14.1974
31110	14.1309
31140	14.1309
31170	14.1309
31200	14.1309
31230	14.1309
31260	14.1309
31290	14.1309
31320	14.1309
31350	14.1309
31380	14.1309
31410	14.1309
31440	14.1309
31470	14.1309
31500	14.0644
31530	14.1309
31560	14.0644
31590	14.1309
31620	14.0644
31650	14.0644
31680	14.0644
31710	14.0644
31740	14.0644
31770	14.0644
31800	14.0644
31830	14.0644
31860	14.0644
31890	14.0644
31920	14.0644
31950	14.0644
31980	13.9979
32010	14.0644
32040	14.0644
32070	13.9979
32100	13.9979
32130	13.9979
32160	14.0644
32190	13.9979
32220	13.9979
32250	13.9979
32280	13.9979
32310	13.9979
32340	13.9979
32370	13.9979
32400	13.9979
32430	13.9979
32460	13.9979
32490	13.9979
32520	13.9979
32550	13.9315
32580	13.9979
32610	13.9315
32640	13.9979
32670	13.9315
32700	13.9315
32730	13.9315
32760	13.9315
32790	13.9315
32820	13.9315
32850	13.9315
32880	13.9315
32910	13.9315
32940	13.9315
32970	13.865
33000	13.865
33030	13.9315
33060	13.865
33090	13.865
33120	13.865
33150	13.865
33180	13.865
33210	13.865
33240	13.865
33270	13.865
33300	13.865
33330	13.865
33360	13.865
33390	13.865
33420	13.865
33450	13.865
33480	13.865
33510	13.7985
33540	13.7985
33570	13.7985
33600	13.7985
33630	13.7985
33660	13.7985
33690	13.7985
33720	13.7985
33750	13.7985
33780	13.7985
33810	13.7985
33840	13.7985
33870	13.7985
33900	13.7985
33930	13.7985
33960	13.7321
33990	13.7321
34020	13.7321
34050	13.7321
34080	13.7321
34110	13.7321
34140	13.7321
34170	13.7321
34200	13.7321
34230	13.7321
34260	13.7321
34290	13.7321
34320	13.7321
34350	13.7321
34380	13.7321
34410	13.6656
34440	13.6656
34470	13.7321
34500	13.6656
34530	13.6656
34560	13.6656
34590	13.7321
34620	13.6656
34650	13.6656
34680	13.6656
34710	13.6656
34740	13.6656
34770	13.6656
34800	13.6656
34830	13.6656
34860	13.6656
34890	13.6656
34920	13.5991
34950	13.5991
34980	13.5991
35010	13.6656
35040	13.6656
35070	13.5991
35100	13.5991
35130	13.5991
35160	13.5991
35190	13.5991
35220	13.5991
35250	13.5991
35280	13.5991
35310	13.5991
35340	13.5991
35370	13.5991
35400	13.5326
35430	13.5991
35460	13.5326
35490	13.5991
35520	13.5326
35550	13.5326
35580	13.5326
35610	13.5326
35640	13.5326
35670	13.5326
35700	13.5326
35730	13.5326
35760	13.5326
35790	13.5326
35820	13.5326
35850	13.5326
35880	13.5326
35910	13.5326
35940	13.4662
35970	13.4662
36000	13.4662
36030	13.4662
36060	13.5326
36090	13.4662
36120	13.4662
36150	13.4662
36180	13.4662
36210	13.4662
36240	13.4662
36270	13.3997
36300	13.4662
36330	13.4662
36360	13.4662
36390	13.3997
36420	13.3997
36450	13.3997
36480	13.4662
36510	13.3997
36540	13.3997
36570	13.3997
36600	13.3997
36630	13.3997
36660	13.3997
36690	13.3997
36720	13.3997
36750	13.3997
36780	13.3997
36810	13.3997
36840	13.3332
36870	13.3997
36900	13.3332
36930	13.3332
36960	13.3997
36990	13.3332
37020	13.3332
37050	13.3332
37080	13.3997
37110	13.3332
37140	13.3332
37170	13.3332
37200	13.3332
37230	13.3332
37260	13.3332
37290	13.3332
37320	13.3332
37350	13.3332
37380	13.3332
37410	13.3332
37440	13.3332
37470	13.2668
37500	13.3332
37530	13.2668
37560	13.2668
37590	13.3332
37620	13.2668
37650	13.2668
37680	13.2668
37710	13.2668
37740	13.2668
37770	13.2668
37800	13.2668
37830	13.2668
37860	13.2668
37890	13.2668
37920	13.2003
37950	13.2668
37980	13.2668
38010	13.2668
38040	13.2668
38070	13.2668
38100	13.2003
38130	13.2003
38160	13.2003
38190	13.2003
38220	13.2003
38250	13.2003
38280	13.2003
38310	13.2003
38340	13.2003
38370	13.1338
38400	13.2003
38430	13.2003
38460	13.2003
38490	13.2003
38520	13.2003
38550	13.1338
38580	13.2003
38610	13.1338
38640	13.1338
38670	13.2003
38700	13.1338
38730	13.1338
38760	13.1338
38790	13.1338
38820	13.1338
38850	13.1338
38880	13.1338
38910	13.1338
38940	13.1338
38970	13.1338
39000	13.1338
39030	13.1338
39060	13.1338
39090	13.0673
39120	13.0673
39150	13.0673
39180	13.0673
39210	13.0673
39240	13.0673
39270	13.0673
39300	13.0673
39330	13.0673
39360	13.0673
39390	13.0673
39420	13.1338
39450	13.0673
39480	13.0009
39510	13.0673
39540	13.0673
39570	13.0673
39600	13.0673
39630	13.0673
39660	13.0673
39690	13.0673
39720	13.0673
39750	13.0009
39780	13.0009
39810	13.0009
39840	13.0009
39870	13.0009
39900	13.0009
39930	13.0009
39960	13.0009
39990	13.0009
40020	13.0009
40050	13.0009
40080	13.0009
40110	13.0009
40140	13.0009
40170	13.0009
40200	13.0009
40230	12.9344
40260	12.9344
40290	12.9344
40320	12.9344
40350	12.9344
40380	12.9344
40410	12.9344
40440	12.9344
40470	12.9344
40500	12.9344
40530	12.9344
40560	12.9344
40590	12.9344
40620	12.9344
40650	12.8679
40680	12.8679
40710	12.9344
40740	12.9344
40770	12.9344
40800	12.9344
40830	12.9344
40860	12.8679
40890	12.8679
40920	12.8679
40950	12.8679
40980	12.8679
41010	12.8679
41040	12.8679
41070	12.8679
41100	12.8679
41130	12.8679
41160	12.8679
41190	12.8679
41220	12.8679
41250	12.8679
41280	12.8679
41310	12.8679
41340	12.8679
41370	12.8015
41400	12.8679
41430	12.8015
41460	12.8015
41490	12.8679
41520	12.8015
41550	12.8679
41580	12.8015
41610	12.8015
41640	12.8015
41670	12.8015
41700	12.8015
41730	12.8015
41760	12.8015
41790	12.8015
41820	12.8015
41850	12.735
41880	12.8015
41910	12.8015
41940	12.735
41970	12.735
42000	12.8015
42030	12.735
42060	12.735
42090	12.735
42120	12.735
42150	12.735
42180	12.735
42210	12.735
42240	12.735
42270	12.735
42300	12.735
42330	12.735
42360	12.735
42390	12.735
42420	12.735
42450	12.735
42480	12.735
42510	12.6685
42540	12.6685
42570	12.735
42600	12.6685
42630	12.6685
42660	12.6685
42690	12.735
42720	12.6685
42750	12.6685
42780	12.602
42810	12.6685
42840	12.6685
42870	12.6685
42900	12.602
42930	12.6685
42960	12.6685
42990	12.6685
43020	12.6685
43050	12.6685
43080	12.602
43110	12.602
43140	12.6685
43170	12.6685
43200	12.602
43230	12.602
43260	12.602
43290	12.602
43320	12.602
43350	12.602
43380	12.602
43410	12.602
43440	12.602
43470	12.602
43500	12.602
43530	12.602
43560	12.5356
43590	12.602
43620	12.602
43650	12.602
43680	12.5356
43710	12.5356
43740	12.5356
43770	12.602
43800	12.5356
43830	12.5356
43860	12.5356
43890	12.5356
43920	12.5356
43950	12.5356
43980	12.5356
44010	12.602
44040	12.5356
44070	12.5356
44100	12.5356
44130	12.5356
44160	12.5356
44190	12.5356
44220	12.5356
44250	12.5356
44280	12.5356
44310	12.5356
44340	12.5356
44370	12.5356
44400	12.5356
44430	12.602
44460	12.5356
44490	12.4691
44520	12.4691
44550	12.4691
44580	12.4691
44610	12.4691
44640	12.5356
44670	12.4691
44700	12.4691
44730	12.4691
44760	12.4691
44790	12.4691
44820	12.4691
44850	12.4691
44880	12.4691
44910	12.4691
44940	12.4026
44970	12.4026
45000	12.4026
45030	12.4691
45060	12.4026
45090	12.4026
45120	12.4691
45150	12.4026
45180	12.4026
45210	12.4026
45240	12.4026
45270	12.4026
45300	12.4026
45330	12.4026
45360	12.4026
45390	12.4026
45420	12.4026
45450	12.4026
45480	12.3362
45510	12.4026
45540	12.4026
45570	12.4026
45600	12.3362
45630	12.3362
45660	12.3362
45690	12.3362
45720	12.3362
45750	12.3362
45780	12.3362
45810	12.3362
45840	12.3362
45870	12.3362
45900	12.3362
45930	12.3362
45960	12.3362
45990	12.3362
46020	12.3362
46050	12.3362
46080	12.3362
46110	12.3362
46140	12.3362
46170	12.3362
46200	12.3362
46230	12.3362
46260	12.2697
46290	12.2697
46320	12.2697
46350	12.2697
46380	12.3362
46410	12.2697
46440	12.2697
46470	12.2697
46500	12.2697
46530	12.2697
46560	12.3362
46590	12.2697
46620	12.2697
46650	12.2697
46680	12.2697
46710	12.2697
46740	12.2032
46770	12.2697
46800	12.2697
46830	12.2697
46860	12.2697
46890	12.2697
46920	12.2697
46950	12.2032
46980	12.2697
47010	12.2032
47040	12.2032
47070	12.2697
47100	12.2697
47130	12.2032
47160	12.2032
47190	12.2032
47220	12.2032
47250	12.2032
47280	12.2032
47310	12.2032
47340	12.2032
47370	12.2032
47400	12.2032
47430	12.2032
47460	12.2032
47490	12.1368
47520	12.1368
47550	12.2032
47580	12.2697
47610	12.2032
47640	12.1368
47670	12.2032
47700	12.1368
47730	12.1368
47760	12.2032
47790	12.1368
47820	12.1368
47850	12.1368
47880	12.1368
47910	12.1368
47940	12.1368
47970	12.1368
48000	12.1368
48030	12.0703
48060	12.1368
48090	12.1368
48120	12.1368
48150	12.1368
48180	12.1368
48210	12.0703
48240	12.0703
48270	12.0703
48300	12.0703
48330	12.0703
48360	12.0703
48390	12.1368
48420	12.0703
48450	12.0703
48480	12.0703
48510	12.0703
48540	12.0703
48570	12.0703
48600	12.0703
48630	12.0703
48660	12.0703
48690	12.0703
48720	12.0703
48750	12.0703
48780	12.0038
48810	12.0703
48840	12.0703
48870	12.0038
48900	12.0038
48930	12.0038
48960	12.0703
48990	12.0703
49020	12.0038
49050	12.0038
49080	12.0703
49110	12.0703
49140	12.0038
49170	12.0703
49200	12.0038
49230	12.0038
49260	12.0038
49290	12.0038
49320	12.0038
49350	11.9373
49380	12.0038
49410	12.0038
49440	12.0038
49470	11.9373
49500	12.0038
49530	12.0038
49560	11.9373
49590	11.9373
49620	11.9373
49650	11.9373
49680	11.9373
49710	12.0038
49740	11.9373
49770	12.0038
49800	12.0038
49830	11.9373
49860	11.9373
49890	11.9373
49920	11.9373
49950	11.9373
49980	11.9373
50010	11.9373
50040	11.9373
50070	11.9373
50100	11.8709
50130	11.9373
50160	11.9373
50190	11.9373
50220	11.9373
50250	11.9373
50280	11.8709
50310	11.9373
50340	11.9373
50370	11.8709
50400	11.8709
50430	11.8709
50460	11.8709
50490	11.8709
50520	11.8709
50550	11.8709
50580	11.8709
50610	11.8709
50640	11.8709
50670	11.8709
50700	11.8709
50730	11.8709
50760	11.8709
50790	11.8709
50820	11.8709
50850	11.8709
50880	11.8709
50910	11.8044
50940	11.8044
50970	11.8709
51000	11.8709
51030	11.8044
51060	11.8044
51090	11.8709
51120	11.8709
51150	11.8044
51180	11.8044
51210	11.8044
51240	11.8044
51270	11.8044
51300	11.8044
51330	11.8044
51360	11.8044
51390	11.8044
51420	11.8044
51450	11.8044
51480	11.8044
51510	11.8044
51540	11.8044
51570	11.8044
51600	11.8044
51630	11.7379
51660	11.7379
51690	11.8044
51720	11.8044
51750	11.7379
51780	11.7379
51810	11.7379
51840	11.8044
51870	11.7379
51900	11.8044
51930	11.7379
51960	11.7379
51990	11.7379
52020	11.8044
52050	11.7379
52080	11.7379
52110	11.7379
52140	11.7379
52170	11.7379
52200	11.7379
52230	11.7379
52260	11.7379
52290	11.6715
52320	11.9373
52350	11.7379
52380	11.6715
52410	11.6715
52440	11.7379
52470	11.6715
52500	11.6715
52530	11.6715
52560	11.6715
52590	11.6715
52620	11.6715
52650	11.6715
52680	11.6715
52710	11.6715
52740	11.6715
52770	11.7379
52800	11.6715
52830	11.6715
52860	11.6715
52890	11.6715
52920	11.6715
52950	11.6715
52980	11.6715
53010	11.605
53040	11.6715
53070	11.6715
53100	11.6715
53130	11.6715
53160	11.6715
53190	11.6715
53220	11.605
53250	11.605
53280	11.6715
53310	11.605
53340	11.605
53370	11.605
53400	11.605
53430	11.605
53460	11.605
53490	11.605
53520	11.605
53550	11.605
53580	11.605
53610	11.605
53640	11.605
53670	11.605
53700	11.605
53730	11.605
53760	11.605
53790	11.605
53820	11.5385
53850	11.605
53880	11.605
53910	11.605
53940	11.605
53970	11.605
54000	11.5385
54030	11.605
54060	11.605
54090	11.5385
54120	11.5385
54150	11.5385
54180	11.605
54210	11.5385
54240	11.605
54270	11.605
54300	11.5385
54330	11.5385
54360	11.5385
54390	11.5385
54420	11.5385
54450	11.5385
54480	11.5385
54510	11.472
54540	11.5385
54570	11.5385
54600	11.5385
54630	11.5385
54660	11.5385
54690	11.5385
54720	11.5385
54750	11.5385
54780	11.472
54810	11.472
54840	11.5385
54870	11.5385
54900	11.472
54930	11.472
54960	11.472
54990	11.472
55020	11.472
55050	11.472
55080	11.472
55110	11.472
55140	11.472
55170	11.472
55200	11.472
55230	11.472
55260	11.472
55290	11.472
55320	11.472
55350	11.472
55380	11.472
55410	11.472
55440	11.472
55470	11.472
55500	11.472
55530	11.472
55560	11.4056
55590	11.472
55620	11.4056
55650	11.4056
55680	11.4056
55710	11.4056
55740	11.4056
55770	11.4056
55800	11.4056
55830	11.472
55860	11.4056
55890	11.4056
55920	11.4056
55950	11.4056
55980	11.4056
56010	11.4056
56040	11.4056
56070	11.4056
56100	11.4056
56130	11.4056
56160	11.4056
56190	11.4056
56220	11.4056
56250	11.4056
56280	11.3391
56310	11.3391
56340	11.3391
56370	11.3391
56400	11.4056
56430	11.3391
56460	11.3391
56490	11.4056
56520	11.3391
56550	11.3391
56580	11.3391
56610	11.3391
56640	11.3391
56670	11.3391
56700	11.3391
56730	11.3391
56760	11.3391
56790	11.3391
56820	11.3391
56850	11.3391
56880	11.3391
56910	11.3391
56940	11.3391
56970	11.3391
57000	11.3391
57030	11.2726
57060	11.3391
57090	11.3391
57120	11.3391
57150	11.2726
57180	11.3391
57210	11.3391
57240	11.2726
57270	11.2726
57300	11.3391
57330	11.2726
57360	11.2726
57390	11.2726
57420	11.2726
57450	11.2726
57480	11.2726
57510	11.2726
57540	11.2726
57570	11.2726
57600	11.2726
57630	11.2726
57660	11.2726
57690	11.2726
57720	11.605
57750	11.472
57780	11.2726
57810	11.2726
57840	11.2726
57870	11.2062
57900	11.2726
57930	11.2726
57960	11.2062
57990	11.2062
58020	11.2062
58050	11.2062
58080	11.2726
58110	11.2062
58140	11.2062
58170	11.2062
58200	11.2726
58230	11.2062
58260	11.2062
58290	11.2062
58320	11.2062
58350	11.2062
58380	11.2062
58410	11.2062
58440	11.2062
58470	11.2062
58500	11.2726
58530	11.2062
58560	11.2062
58590	11.2062
58620	11.2062
58650	11.2062
58680	11.2062
58710	11.2062
58740	11.2062
58770	11.2062
58800	11.2062
58830	11.2062
58860	11.2062
58890	11.2062
58920	11.2062
58950	11.1397
58980	11.2062
59010	11.2062
59040	11.1397
59070	11.2062
59100	11.2062
59130	11.2062
59160	11.1397
59190	11.1397
59220	11.1397
59250	11.1397
59280	11.1397
59310	11.1397
59340	11.1397
59370	11.2062
59400	11.1397
59430	11.1397
59460	11.1397
59490	11.1397
59520	11.1397
59550	11.0732
59580	11.1397
59610	11.1397
59640	11.1397
59670	11.1397
59700	11.1397
59730	11.1397
59760	11.1397
59790	11.2062
59820	11.1397
59850	11.0732
59880	11.1397
59910	11.1397
59940	11.1397
59970	11.0732
[truncated: 1,818 more rows]
