# Supplementary material for: Dynamic distribution and prevention of spontaneous combustion of coal in gob-side entry retaining goaf
Source: PLoS One. 2022 May 27;17(5):e0267631. doi: 10.1371/journal.pone.0267631 (PMC9140231; doi:10.1371/journal.pone.0267631)
Supplement: S1 Data — (ZIP) [file pone.0267631.s001.zip › DATA/Fig4-a.xlsx]

## Sheet: Sheet1
4.54	1.91
9.1	1.91
13.66	1.74
18.22	1.74
22.78	1.74
27.34	1.74
31.9	1.74
36.46	1.74
41.02	1.74
45.58	1.74
50.14	1.74
54.7	1.74
59.26	1.46
63.82	1.46
68.38	1.46
72.94	1.74
77.5	1.68
82.06	1.68
86.62	1.91
91.18	1.91
95.74	1.74
100.3	1.74
104.86	1.91
109.42	1.91
113.98	1.74
118.54	1.74
123.1	1.74
127.66	1.74
132.22	1.68
136.78	1.74
141.34	1.74
145.9	1.74
150.46	1.74
155.02	1.68
159.58	1.68
164.14	1.68
168.7	1.74
173.26	1.74
177.82	1.74
182.38	1.74
186.94	1.74
191.5	1.74
196.06	1.74
200.62	1.74
