# Supplementary material for: Dynamic distribution and prevention of spontaneous combustion of coal in gob-side entry retaining goaf
Source: PLoS One. 2022 May 27;17(5):e0267631. doi: 10.1371/journal.pone.0267631 (PMC9140231; doi:10.1371/journal.pone.0267631)
Supplement: S1 Data — (ZIP) [file pone.0267631.s001.zip › DATA/Fig4-b.xlsx]

## Sheet: Sheet1
4.54	1200
9.1	1200
13.66	1095
18.22	1095
22.78	1095
27.34	1095
31.9	1095
36.46	1095
41.02	1095
45.58	1095
50.14	1095
54.7	1095
59.26	1095
63.82	925
68.38	925
72.94	925
77.5	1095
82.06	1055
86.62	1055
91.18	1200
95.74	1200
100.3	1095
104.86	1095
109.42	1200
113.98	1200
118.54	1095
123.1	1095
127.66	1095
132.22	1095
136.78	1055
141.34	1095
145.9	1095
150.46	1095
155.02	1095
159.58	1055
164.14	1055
168.7	1055
173.26	1095
177.82	1095
182.38	1095
186.94	1095
191.5	1095
196.06	1095
200.62	1095
