# Supplementary material for: Dynamic distribution and prevention of spontaneous combustion of coal in gob-side entry retaining goaf
Source: PLoS One. 2022 May 27;17(5):e0267631. doi: 10.1371/journal.pone.0267631 (PMC9140231; doi:10.1371/journal.pone.0267631)
Supplement: S1 Data — (ZIP) [file pone.0267631.s001.zip › DATA/Fig7-a.xlsx]

## Sheet: Sheet1
400	132000	173200	206001	223600
600	157200	188400	214400	235500
800	164300	194000	222801	233400
1000	172560	198500	225400	245301
1200	180800	201600	226200	246600
1400	186770	202570	229550	249100
1600	190561	203200	231801	251200
