# Supplementary material for: Dynamic distribution and prevention of spontaneous combustion of coal in gob-side entry retaining goaf
Source: PLoS One. 2022 May 27;17(5):e0267631. doi: 10.1371/journal.pone.0267631 (PMC9140231; doi:10.1371/journal.pone.0267631)
Supplement: S1 Data — (ZIP) [file pone.0267631.s001.zip › DATA/Fig7-b.xlsx]

## Sheet: Sheet1
0	190561	132000	157200	164300	172560	180800	186770
1	203200	173200	188400	194000	198500	201600	202570
5	231801	206001	214400	222801	225400	226200	229550
10	251200	223600	235500	233400	245301	246600	249100
